# Supplementary material for: Three to Tango: Inhibitory Effect of Quercetin and Apigenin on Acetylcholinesterase, Amyloid-β Aggregation and Acetylcholinesterase-Amyloid Interaction
Source: Pharmaceutics. 2022 Oct 30;14(11):2342. doi: 10.3390/pharmaceutics14112342 (PMC9699245; doi:10.3390/pharmaceutics14112342)
Supplement: Supplementary file 1 [file pharmaceutics-14-02342-s001.zip]

Archive with 1 entries (1 files):
- pharmaceutics-1989344-supplementary.pdf
